# Supplementary material for: A study on nonlinear estimation of submaximal effort tolerance based on the generalized MET concept and the 6MWT in pulmonary rehabilitation
Source: PLoS One. 2018 Feb 9;13(2):e0191875. doi: 10.1371/journal.pone.0191875 (PMC5806867; doi:10.1371/journal.pone.0191875)
Supplement: S1 Table — (TXT) [file pone.0191875.s001.txt]

'age' 'mass[kg]' 'height[cm]' '6MWT distance[m]' 'METs' '6MWT velocity [km/h]'
50	80	176	538	7.3	5.38
45	94	189	626	10.2	6.26
48	75	168	584	8.1	5.84
51	77	172	608	8.6	6.08
53	82	174	518	7.1	5.18
58	80	178	524	7.1	5.24
55	90	185	632	10.2	6.32
60	78	176	598	8.6	5.98
65	77	175	550	7.8	5.5
62	72	163	532	7.1	5.32
61	90	180	540	7.1	5.4
46	82	172	510	6.3	5.1
47	76	174	525	6.8	5.25
50	93	185	548	7.1	5.48
51	78	176	471	5.8	4.71
55	80	178	463	5.8	4.63
58	75	164	505	6.3	5.05
60	73	168	562	7.1	5.62
62	80	170	557	7.1	5.57
57	79	174	574	7.9	5.74
53	78	176	568	7.9	5.68
45	84	180	514	6.3	5.14
45	92	188	332	3.1	3.32
48	80	172	341	3.5	3.41
50	82	176	312	3.5	3.12
55	78	169	371	3.9	3.71
55	70	168	350	4.6	3.5
63	77	172	364	4.8	3.64
65	75	170	400	5	4
60	78	170	490	6.4	4.9
57	88	182	473	5	4.73
58	82	178	422	4.6	4.22
51	65	168	405	4.2	4.05
52	90	184	285	2.3	2.85
54	78	176	240	2.3	2.4
56	89	174	252	2.3	2.52
51	92	180	275	2.7	2.75
60	70	168	268	2.7	2.68
65	78	169	249	2.3	2.49
65	75	172	270	2.7	2.7
50	80	176	300	2.7	3
62	82	174	292	2.3	2.92
60	79	168	320	3.1	3.2
50	80	176	600	8.1	6
45	94	189	718	13.5	7.18
48	75	168	592	8.6	5.92
51	77	172	654	10.2	6.54
53	82	174	668	10.2	6.68
58	80	178	602	8.6	6.02
55	90	185	740	14.7	7.4
60	78	176	648	9.1	6.48
65	77	175	565	8.6	5.65
62	72	163	626	10.2	6.26
61	90	180	610	10.2	6.1
46	82	172	630	10.2	6.3
47	76	174	652	11.3	6.52
50	93	185	670	12.4	6.7
51	78	176	621	10.2	6.21
55	80	178	645	10.8	6.45
58	75	164	612	10.2	6.12
60	73	168	700	13.5	7
62	80	170	671	11.3	6.71
57	79	174	682	12.8	6.82
53	78	176	638	11.3	6.38
45	84	180	588	7.1	5.88
45	92	188	412	4.6	4.12
48	80	172	452	5.8	4.52
50	82	176	438	5.8	4.38
55	78	169	425	4.6	4.25
55	70	168	521	7.1	5.21
63	77	172	563	8.3	5.63
65	75	170	552	8.3	5.52
60	78	170	515	7.1	5.15
57	88	182	531	7.1	5.31
58	82	178	479	6.2	4.79
51	65	168	499	6.8	4.99
52	90	184	340	3	3.4
54	78	176	368	3.5	3.68
56	89	174	317	3.5	3.17
51	92	180	309	3.1	3.09
60	70	168	443	4.6	4.43
65	78	169	453	5	4.53
65	75	172	425	4.6	4.25
50	80	176	542	7.1	5.42
62	82	174	498	6.4	4.98
60	79	168	492	6	4.92
47	90	188	550	7.6	5.5
52	80	177	470	5.9	4.7
58	72	165	592	8.6	5.92
56	65	168	630	11.4	6.3
60	80	164	482	6.7	4.82
51	76	174	606	9.8	6.06
50	78	176	610	9.8	6.1
55	82	180	657	11	6.57
54	60	159	628	10	6.28
59	72	173	588	8.6	5.88
45	80	178	460	5.4	4.6
47	78	162	360	4.3	3.6
52	72	175	440	4.9	4.4
60	70	165	439	5	4.39
65	78	168	372	4.3	3.72
48	70	172	450	5	4.5
53	72	175	443	5	4.43
58	78	178	452	5.4	4.52
60	81	169	351	4.3	3.51
61	90	179	325	3.8	3.25
52	80	182	372	4.3	3.72
60	65	165	354	4.3	3.54
58	70	173	368	4.9	3.68
65	75	176	327	3.7	3.27
53	76	175	295	3.2	2.95
55	72	174	394	5	3.94
58	78	180	381	4.3	3.81
61	70	168	378	3.5	3.78
64	78	178	400	4.9	4
60	70	168	240	2	2.4
60	72	171	230	2	2.3
62	78	174	300	2.7	3
63	64	159	231	2	2.31
65	65	170	300	3	3
65	80	172	245	2	2.45
65	78	166	275	2	2.75
58	70	165	245	2	2.45
47	90	188	644	10.5	6.44
52	80	177	600	7.6	6
56	65	168	655	12.2	6.55
60	80	164	573	8.6	5.73
51	76	174	698	12	6.98
50	78	176	650	11.6	6.5
55	82	180	660	11	6.6
54	60	159	680	11	6.8
59	72	173	640	11.2	6.4
45	80	178	552	6.4	5.52
47	78	162	548	6.4	5.48
52	72	175	578	7.3	5.78
60	70	165	469	5	4.69
65	78	168	472	6.4	4.72
48	70	172	598	8	5.98
53	72	175	600	8	6
58	78	178	594	8	5.94
60	81	169	472	6.4	4.72
61	90	179	452	4.9	4.52
52	80	182	525	7.1	5.25
60	65	165	490	6.5	4.9
58	70	173	591	8	5.91
65	75	176	400	4.3	4
53	76	175	382	4.3	3.82
55	72	174	466	6.5	4.66
58	78	180	470	6.5	4.7
61	70	168	432	4.2	4.32
64	78	178	450	4.9	4.5
60	70	168	281	3.5	2.81
60	72	171	298	3	2.98
62	78	174	350	3.5	3.5
63	64	159	300	3	3
65	65	170	372	4.2	3.72
65	80	172	302	3.2	3.02
65	78	166	342	3.2	3.42
58	70	165	310	2.7	3.1
