# Supplementary material for: A study on nonlinear estimation of submaximal effort tolerance based on the generalized MET concept and the 6MWT in pulmonary rehabilitation
Source: PLoS One. 2018 Feb 9;13(2):e0191875. doi: 10.1371/journal.pone.0191875 (PMC5806867; doi:10.1371/journal.pone.0191875)
Supplement: S2 Table — (TXT) [file pone.0191875.s002.txt]

'age' 'mass[kg]' 'height[cm]' '6MWT distance[m]' 'METs' '6MWT velocity [km/h]'
47 91	184	636	10.8	6.36
50	60	158	512	7.1	5.12
55	68	164	573	8.1	5.73
58	70	165	558	7.6	5.58
48	65	170	527	7.1	5.27
49	68	174	610	10.2	6.1
56	72	170	500	7.1	5
60	65	156	545	7.6	5.45
61	60	164	512	7.1	5.12
50	64	168	486	5	4.86
51	60	158	519	6.3	5.19
55	65	160	490	5	4.9
58	70	161	451	5.2	4.51
53	65	162	468	5.8	4.68
60	63	164	508	6.3	5.08
61	72	168	520	6.4	5.2
51	68	159	551	7.1	5.51
49	76	170	560	6.8	5.6
52	70	165	398	4.2	3.98
48	68	170	387	3.8	3.87
59	65	168	338	3.1	3.38
58	70	164	300	3.5	3
56	64	158	320	3.5	3.2
62	59	162	347	3.9	3.47
61	70	166	359	4.3	3.59
54	78	170	365	4.3	3.65
49	80	174	488	6.1	4.88
54	54	154	328	3.1	3.28
58	66	162	251	2.3	2.51
57	71	166	247	2.3	2.47
60	69	159	299	2.7	2.99
62	70	162	298	2.7	2.98
65	71	161	248	2.3	2.48
61	69	167	268	2.3	2.68
59	73	170	251	2.3	2.51
50	60	158	630	8.6	6.3
55	68	164	634	8.6	6.34
58	70	165	645	10.2	6.45
48	65	170	605	8.6	6.05
49	68	174	638	10.2	6.38
56	72	170	543	7.8	5.43
60	65	156	592	8.1	5.92
61	60	164	637	10.2	6.37
50	64	168	534	6.8	5.34
51	60	158	552	7.1	5.52
55	65	160	498	5.8	4.98
58	70	161	503	6.8	5.03
53	65	162	500	6.3	5
60	63	164	561	7.1	5.61
61	72	168	548	7.1	5.48
51	68	159	587	7.9	5.87
49	76	170	631	10.2	6.31
52	70	165	453	5.8	4.53
48	68	170	400	4.6	4
59	65	168	415	4.6	4.15
58	70	164	428	5.2	4.28
56	64	158	440	5.4	4.4
62	59	162	402	4.6	4.02
61	70	166	390	4.6	3.9
54	78	170	453	5.8	4.53
49	80	174	547	8.3	5.47
54	54	154	430	4.6	4.3
58	66	162	357	3.5	3.57
57	71	166	320	3.5	3.2
60	69	159	392	3.1	3.92
62	70	162	389	3.5	3.89
65	71	161	372	3.1	3.72
61	69	167	412	3.5	4.12
59	73	170	378	3.9	3.78
45	68	170	594	8.6	5.94
47	60	166	522	7.1	5.22
50	62	168	528	7.1	5.28
55	68	172	586	8.6	5.86
51	70	174	630	10	6.3
58	60	160	595	8.6	5.95
59	49	158	490	6.1	4.9
60	66	158	472	6.1	4.72
62	70	164	491	6.1	4.91
55	68	169	538	7.5	5.38
58	62	161	408	5.1	4.08
59	64	168	402	4.3	4.02
60	72	159	362	3.7	3.62
45	69	169	368	4.3	3.68
58	70	166	421	4.9	4.21
55	80	164	398	4.3	3.98
48	72	168	451	4.9	4.51
49	76	172	477	4.9	4.77
60	64	152	438	4.3	4.38
65	68	168	382	3.8	3.82
65	75	165	352	3.5	3.52
60	60	163	398	4.3	3.98
57	62	160	421	5	4.21
58	63	155	320	3.5	3.2
62	60	162	351	3.5	3.51
63	69	163	398	4.3	3.98
64	65	166	366	3.5	3.66
59	68	168	373	3.5	3.73
60	62	156	400	4.3	4
53	75	170	420	5	4.2
64	68	165	321	2	3.21
65	72	163	272	2	2.72
62	78	158	270	2	2.7
63	58	160	243	2	2.43
61	59	159	280	2	2.8
60	60	154	268	2	2.68
45	68	170	632	10.5	6.32
47	60	166	594	8.1	5.94
50	62	168	598	8.4	5.98
51	70	174	638	10	6.38
58	60	160	678	11.4	6.78
59	49	158	558	7.1	5.58
60	66	158	560	7.6	5.6
62	70	164	591	8.6	5.91
55	68	169	598	9.8	5.98
58	62	161	571	7.3	5.71
59	64	168	453	4.9	4.53
60	72	159	456	4.9	4.56
45	69	169	498	5.7	4.98
58	70	166	512	5.7	5.12
55	80	164	487	5.7	4.87
48	72	168	562	6.1	5.62
49	76	172	570	7.1	5.7
60	64	152	521	5.7	5.21
65	68	168	460	4.3	4.6
65	75	165	398	3.5	3.98
60	60	163	468	6.5	4.68
57	62	160	480	6.5	4.8
58	63	155	385	4.2	3.85
62	60	162	400	3.5	4
63	69	163	456	5	4.56
64	65	166	424	4.3	4.24
59	68	168	418	4.3	4.18
60	62	156	473	5	4.73
53	75	170	481	6.5	4.81
64	68	165	283	3	2.83
65	72	163	330	2.7	3.3
62	78	158	341	2.7	3.41
63	58	160	352	4.2	3.52
61	59	159	320	3	3.2
60	60	154	305	3	3.05
